# Supplementary material for: A Wearable Integrated Microneedle Electrode Patch for Exercise Management in Diabetes
Source: Research (Wash D C). 2024 Oct 21;7:0508. doi: 10.34133/research.0508 (PMC11491670; doi:10.34133/research.0508)
Supplement: Supplementary 1 — Notes S1 to S3 Figs. S1 to S28 Movies S1 and S2 [file research.0508.f1.zip]

Archive with 3 entries (3 files):
- SI-movie 1.mp4
- SI-movie 2.mp4
- SI-RESEARCH-MN-cleancopy.docx
